# Supplementary material for: From informed consent to adherence: factors influencing involvement in mass drug administration with ivermectin for malaria elimination in The Gambia
Source: Malar J. 2021 Apr 26;20:198. doi: 10.1186/s12936-021-03732-z (PMC8073909; doi:10.1186/s12936-021-03732-z)
Supplement: Supplementary file 1 — Additional file 1: Table S1. Demographic, social, and implementation factors associated with consent and enrollment, coverage, and adherence in the MDA trial based on surveyed respondents. [file 12936_2021_3732_MOESM1_ESM.xlsx]

## Sheet: Sheet1
Table S1. Demographic, social, and implementation factors associated with consent and enrollment, coverage, and adherence in the MDA trial based on surveyed respondents
		Consent/Enrollment			Coverage			Self Reported: High Adherence			Clinical Card: High Adherence
		n (%)	Bi-var	Multi-var	n (%)	Bi-var	Multi-var	n (%)	Bi-var	Multi-var	n (%)	Bi-var	Multi-var
	Total (% of N=864)	722 (84)			606 (70)			330 (38)			161 (19)
Demographics
	Gender: Male	225 (77)	2.3 (1.6-3.3)	3.3 (1.1-9.9)	187 (63)	1.7 (1.2-2.4)	1.4 (0.6-3.2)	93 (32)	1.6 (1.2-2.2)	1.5 (0.9-2.6)	49 (52)	1.2 (0.7-1.9)	2.1 (0.8-5.6)
	Female	496 (88)			418 (74)			236 (42)			112 (56)
	Ethnic group: Fula	520 (83)	1.0 (0.6-1.7)	1.1 (0.3-4.3)	421 (67)	1.0 (0.6-1.8)	1.7 (0.6-4.4)	238 (38)	0.7 (0.4-1.2)	0.5 (0.2-1.0)	105 (54)	1.0 (0.5-1.7)	2.25 (0.7-6.8)
	Other	202 (86)			185 (78)			92 (39)			56 (55)
	Education level: None	297 (83)	1.5 (0.9-2.5)	0.6 (0.1-2.6)	244 (68)	1.6 (1.1-2.3)	0.7 (0.2-2.0)	143 (40)	1.1 (0.7-1.5)	0.6 (0.3-1.2)	75 (56)	1.3 (0.7-2.3)	2.5 (0.7-8.4)
	Standard	210 (87)	0.8 (0.5-1.2)	0.4 (0.1-1.7)	180 (74)	0.9 (0.6-1.3)	0.4 (0.2-1.1)	96 (40)	0.7 (0.5-1.0)	0.5 (0.3-0.9)	50 (61)	0.7 (0.4-1.2)	0.6 (0.2-1.6)
	Quranic	213 (82)			181 (69)			91 (35)			36 (46)
	Age category: 12-17	141 (84)	0.9 (0.5-1.6)	0.3 (0.1-1.3)	126 (75)	0.5 (0.3-0.9)	0.1 (0.0-0.5)	68 (41)	0.6 (0.3-0.9)	0.4 (0.2-0.8)	34 (62)	0.4 (0.2-0.8)	1.5 (0.2-9.5)
	18-25	144 (82)	0.9 (0.5-1.5)	0.4 (0.1-2.2)	111 (62)	0.7 (0.4-1.0)	0.1 (0.3-0.6)	49 (28)	1.0 (0.7-1.5)	0.5 (0.2-1.2)	21 (39)	0.8 (0.4-1.5)	3.3 (0.5-22.0)
	26-49	314 (83)	1.4 (0.7-2.8)	(empty)	259 (68)	1.2 (0.7-2.1)	0.4 (0.1-3.1)	159 (42)	0.9 (0.5-1.4)	0.3 (0.1-0.9)	72 (56)	0.9 (0.4-1.8)	1.5 (0.2-12.4)
	50+	123 (89)			110 (79)			54 (39)			34 (59)
Implementation
	Attended sensitization meeting	321 (92)	3.1 (2.0-4.9)	1.4 (0.4-4.6)	280 (80)	2.3 (1.6-3.2)	1.9 (0.8-4.1)	175 (50)	2.4 (1.8-3.2)	1.8 (1.1-2.9)	88 (62)	1.8 (1.1-3.0)	2.0 (0.9-4.6)
	Did not attend	401 (78)			326 (63)			155 (30)			73 (48)
	Believe benefits to trial	605 (91)	3.2 (2.0-5.4)	4.3 (1.1-16.7)	578 (87)	22.4 (13.6-37.1)	59.3 (21.1-166.7)	321 (48)	13.4 (6.4-28.3)	16.3 (5.2-51.0)	156 (55)	1.5 (0.4-5.2)	10.1 (0.7-154.3)
	Believe no benefits to trial	91 (74)			27 (22)			8 (6)			5 (45)
	First told of study by: Villager	420 (84)	0.7 (0.4-1.0)	0.2 (0.0-0.8)	248 (69)	0.6 (0.4-0.8)	0.5 (0.2-1.1)	197 (39)	0.9 (0.7-1.3)	1.1 (0.7-1.8)	83 (55)	0.9 (0.6-1.5)	0.6 (0.2-1.5)
	MRC staff	279 (88)			242 (76)			127 (40)			75 (56)
Social influence
	Needed permission to take part in MDA	540 (91)	2.3 (1.4-3.8)	0.6 (0.1-2.7)	478 (81)	2.7 (1.8-3.9)	1.8 (0.7-4.5)	269 (45)	2.0 (1.4-2.8)	1.1 (0.6-2.1)	123 (52)	0.5 (0.3-1.0)	0.2 (0.1-0.7)
	Did not need permission	165 (84)			125 (63)			61 (31)			38 (68)
	Spouse took medication	289 (91)	2.6 (1.6-4.1)	2.2 (0.5-9.3)	248 (78)	1.6 (1.2-2.3)	1.3 (0.6-3.0)	160 (51)	2.1 (1.6-2.8)	2.4 (1.4-4.1)	82 (62)	1.7 (1.1-2.7)	4.3 (1.5-12.2)
	Spouse did not take	428 (79)			356 (66)			168 (31)			78 (48)
	Compound head took medication	429 (87)	1.5 (1.0-2.2)	0.6 (0.2-1.9)	374 (76)	1.6 (1.1-2.1)	0.9 (0.4-1.9)	203 (41)	1.2 (0.9-1.6)	0.6 (0.3-0.9)	99 (55)	1.1 (0.7-1.7)	0.2 (0.1-0.7)
	Compound head did not take medication	289 (80)			228 (63)			125 (34)			61 (54)
Malaria
	Perceived impact of malaria: Missed responsibilities	565 (86)	1.4 (1.0-2.1)	2.7 (0.6-11.4)	465 (71)	1.2 (0.9-1.6)	2.1 (0.8-5.4)	255 (39)	1.0 (0.7-1.4)	1.7 (0.9-3.1)	109 (52)	0.7 (0.4-1.1)	1.3 (0.5-3.4)
	Does not impact responsibilities	157 (76)			141 (68)			75 (36)			52 (60)
	Know focus of trial is malaria	494 (91)	3.8 (2.6-5.6)	1.9 (0.6-6.0)	442 (81)	4.3 (3.1-6.0)	1.2 (0.6-2.7)	260 (48)	3.3 (2.4-4.5)	1.7 (1.0-2.8)	120 (55)	1.1 (0.6-1.8)	0.8 (0.3-1.9)
	Does not know focus of trial	227 (72)			163 (51)			70 (22)			41 (54)
	Perceive malaria as a problem	185 (84)	1.3 (0.5-3.2)	0.3 (0.1-1.3)	156 (71)	1.6 (0.8-3.4)	0.4 (0.0-25.2)	76 (35)	1.7 (0.7-4.1)	0.0 (0.0-1.0)	30 (53)	0.6 (0.2-2.5)	1.0 (0.4-2.8)
	Malaria a problem, but less so now	455 (84)	1.4 (0.6-3.2)		383 (70)	1.6 (0.8-3.4)	0.3 (0.0-15.0)	222 (41)	2.4 (1.1-5.6)	0.0 (0.0-1.1)	108 (53)	0.7 (0.2-2.5)
	Malaria is not a problem	28 (78)			20 (54)			8 (22)			7 (64)
Cost
	Perceived impact of malaria: Cost	449 (83)	1.0 (0.7-1.5)	1.5 (0.4-5.8)	382 (71)	1.2 (0.8-1.6)	1.9 (0.8-4.6)	210 (39)	1.2 (0.9-1.6)	1.1 (0.6-1.9)	109 (55)	1.0 (0.6-1.7)	1.0 (0.4-2.7)
	Cost is not a problem	273 (84)			224 (69)			120 (37)			52 (54)
	Total cost of treatment for last malaria episode		2.7 (2.1-3.8)	2.9 (1.7-7.7)		2.6 (2.2-3.4)	3.3 (2.2-6.3)		3.2 (2.6-4.3)	4.2 (2.9-6.8)		2.3 (1.8-3.4)	2.0 (1.5-3.4)
	Perceived impact of malaria: Missed work only	473 (86)	2.6 (1.8-3.8)	3.7 (0.9-15.0)	396 (71)	1.2 (0.9-1.7)	0.9 (0.3-2.4)	215 (39)	1.0 (0.7-1.4)	1.3 (0.7-2.3)	87 (51)	0.8 (0.5-1.2)	0.7 (0.3-1.8)
	Does not impact work	249 (81)			210 (68)			115 (37)			74 (60)
